# Supplementary material for: A Novel Liquid Chromatography–Tandem Mass Spectrometry Method to Quantify Tryptophan and Its Major Metabolites in Serum to Support Biomarker Studies in Patients with Cancer Undergoing Immunotherapy
Source: Molecules. 2024 Dec 31;30(1):121. doi: 10.3390/molecules30010121 (PMC11721486; doi:10.3390/molecules30010121)
Supplement: Supplementary file 1 [file molecules-30-00121-s001.zip]

Archive with 1 entries (1 files):
- molecules-3350741-supplementary.pdf
